# Supplementary material for: Non-native entanglement protein misfolding observed in all-atom simulations and supported by experimental structural ensembles
Source: Sci Adv. 2025 Aug 8;11(32):eadt8974. doi: 10.1126/sciadv.adt8974 (PMC12333692; doi:10.1126/sciadv.adt8974)
Supplement: Supplementary file 2 — Data S1 and S2 [file sciadv.adt8974_data_s1_and_s2.zip]

Archive with 2 entries (2 files):
- adt8974_data_s2.zip
- adt8974_data_s1.xlsx
