# Supplementary material for: Non-native entanglement protein misfolding observed in all-atom simulations and supported by experimental structural ensembles
Source: Sci Adv. 2025 Aug 8;11(32):eadt8974. doi: 10.1126/sciadv.adt8974 (PMC12333692; doi:10.1126/sciadv.adt8974)
Supplement: Supplementary file 2 — Data S1 and S2 [file sciadv.adt8974_data_s1_and_s2.zip › adt8974_data_s1.xlsx]

## Sheet: EXP-LiPMS
	index	Protein ID	Cut Site ID	Cut Site	Gene	Entry Name	Protein Description	Half Tryptic	P-value	Adj. P-value	CV	FC	Log2 FC	-Log10 P-value	-Log10 Adj. P-value
0	2039	P62615	P62615_R69	R69	ispE	ISPE_ECOLI	4-diphosphocytidyl-2-C-methyl-D-erythritol kinase	TRUE	0.00110924	0.0280839	0.788764	0.291619	-1.77784	2.95498	1.55154
1	2036	P62615	P62615_M75	M75	ispE	ISPE_ECOLI	4-diphosphocytidyl-2-C-methyl-D-erythritol kinase	TRUE	1.04429e-06	0.00671359	0.395536	0.0565622	-4.14402	5.98118	2.17305
2	2025	P62615	P62615_A78	A78	ispE	ISPE_ECOLI	4-diphosphocytidyl-2-C-methyl-D-erythritol kinase	TRUE	2.90961e-12	1.96534e-05	0.889278	0.222723	-2.16668	11.5362	4.70656
3	2031	P62615	P62615_I159	I159	ispE	ISPE_ECOLI	4-diphosphocytidyl-2-C-methyl-D-erythritol kinase	TRUE	3.67447e-07	0.00163302	0.875696	0.227015	-2.13914	6.43481	2.78701
4	2029	P62615	P62615_L202	L202	ispE	ISPE_ECOLI	4-diphosphocytidyl-2-C-methyl-D-erythritol kinase	TRUE	2.43766e-05	0.00727244	0.610276	0.364369	-1.45653	4.61303	2.13832
5	2035	P62615	P62615_K204	K204	ispE	ISPE_ECOLI	4-diphosphocytidyl-2-C-methyl-D-erythritol kinase	TRUE	4.57575e-05	0.0376033	2.00873	0.299475	-1.73949	4.33954	1.42477
6	2030	P62615	P62615_E206	E206	ispE	ISPE_ECOLI	4-diphosphocytidyl-2-C-methyl-D-erythritol kinase	TRUE	1.11572e-07	0.00343382	1.63947	0.283271	-1.81975	6.95245	2.46422
7	2027	P62615	P62615_F207	F207	ispE	ISPE_ECOLI	4-diphosphocytidyl-2-C-methyl-D-erythritol kinase	TRUE	5.06386e-14	2.33763e-06	0.906396	0.165493	-2.59516	13.2955	5.63122
8	2033	P62615	P62615_A254	A254	ispE	ISPE_ECOLI	4-diphosphocytidyl-2-C-methyl-D-erythritol kinase	TRUE	0.000368938	0.0158076	0.693471	0.225527	-2.14863	3.43305	1.80113
9	2040	P62615	P62615_R255	R255	ispE	ISPE_ECOLI	4-diphosphocytidyl-2-C-methyl-D-erythritol kinase	TRUE	0.00137894	0.0333944	0.383539	0.346927	-1.5273	2.86045	1.47633
10	2037	P62615	P62615_L258	L258	ispE	ISPE_ECOLI	4-diphosphocytidyl-2-C-methyl-D-erythritol kinase	TRUE	2.45343e-05	0.00857498	0.400551	0.268022	-1.89958	4.61023	2.06677
11	2034	P62615	P62615_Q260	Q260	ispE	ISPE_ECOLI	4-diphosphocytidyl-2-C-methyl-D-erythritol kinase	TRUE	0.000452567	0.0180057	0.558718	0.18065	-2.46873	3.34432	1.74459
12	2028	P62615	P62615_A261	A261	ispE	ISPE_ECOLI	4-diphosphocytidyl-2-C-methyl-D-erythritol kinase	TRUE	4.6848e-05	0.00434906	0.846015	0.156825	-2.67277	4.32931	2.3616

## Sheet: EXP-XLMS
	Pairs	log2(heavy/light)	-log10(p-value)	-log10(Adj. p-value)
0	S7-Y16	-1.53515	1.37941	1.30165
1	K10-K196	-7.23939	2.94203	2.5669
2	Y16-K196	-2.72234	2.82867	2.4905
3	K76-T86	-4.52862	12.1753	8.78898
4	K76-T161	-11.9322	2.34543	2.1164
5	K76-K196	-1.85138	5.92237	5.08025
6	K76-S208	-5.55416	2.00465	1.86278
7	T77-S208	4.7421	1.92421	1.80163
8	S81-T86	-1.20447	3.29557	2.72156
9	S81-K96	-1.88388	9.78601	7.34908
10	K96-K196	-5.32576	12.9644	10.1069
11	K96-S208	-5.32593	3.43944	3.08508
12	T161-K204	-2.1881	1.47396	1.3792
13	K196-S198	-1.71792	6.01697	5.06536
14	K196-K204	-3.89553	17.9349	14.5367
15	K196-S208	-6.82961	11.1869	8.1438
16	K196-K271	-2.9252	5.36904	4.63006
17	K196-S276	-1.34109	1.46556	1.3792
18	S198-S208	-3.86657	1.71716	1.61307
19	T201-S208	-1.59526	4.19547	3.22382

## Sheet: Comparison-LiPMS
	Significant PK cutsite	Cluster	SASA, mean and 95% CIa (Å2)	two-tailed p-valueb	adjusted two-tailed p-valuec
1	R69	0 (n=308)	224.653 [221.222, 228.132]	0.00037	0.0012
		1 (n=200)	271.275 [262.396, 280.283]	<10-5	<10-5
		2 (n=1319)	217.594 [215.945, 219.238]	0.17617	0.28567
		3 (n=1303)	218.287 [216.716, 219.872]	0.55831	0.7258
		4 (n=68)	219.342 [212.344, 227.041]	0.87558	0.94854
		5 (native, n=4306)	218.807 [217.982, 219.643]
2	M75	0 (n=308)	340.562 [337.549, 343.596]	0.08205	0.15238
		1 (n=200)	350.087 [345.968, 354.255]	<10-5	<10-5
		2 (n=1319)	330.133 [328.760, 331.519]	<10-5	<10-5
		3 (n=1303)	337.818 [336.416, 339.238]	0.85465	0.94156
		4 (n=68)	334.142 [327.321, 340.970]	0.21791	0.33724
		5 (native, n=4306)	337.966 [337.219, 338.727]
3	A78	0 (n=308)	618.876 [615.839, 621.936]	0.84499	0.94156
		1 (n=200)	626.111 [621.771, 630.498]	7e-05	0.00027
		2 (n=1319)	614.387 [612.999, 615.772]	<10-5	<10-5
		3 (n=1303)	618.465 [617.016, 619.931]	0.89582	0.95456
		4 (n=68)	612.326 [605.956, 618.880]	0.05273	0.10648
		5 (native, n=4306)	618.575 [617.791, 619.364]
4	I159	0 (n=308)	715.699 [707.466, 724.026]	0.78332	0.92574
		1 (n=200)	717.729 [705.594, 730.228]	0.59458	0.7578
		2 (n=1319)	709.975 [705.579, 714.421]	0.12203	0.21438
		3 (n=1303)	774.506 [765.005, 784.120]	<10-5	<10-5
		4 (n=68)	718.998 [701.314, 736.903]	0.66781	0.83476
		5 (native, n=4306)	714.259 [711.585, 716.966]
5	L202	0 (n=308)	734.248 [727.520, 740.904]	<10-5	<10-5
		1 (n=200)	795.068 [787.142, 802.797]	0.15686	0.26143
		2 (n=1319)	815.926 [813.252, 818.569]	1e-05	5e-05
		3 (n=1303)	805.002 [797.084, 813.060]	0.76031	0.91519
		4 (n=68)	822.764 [813.591, 831.742]	0.07713	0.14745
		5 (native, n=4306)	803.989 [801.295, 806.599]
6	K204	0 (n=308)	641.838 [635.084, 648.560]	<10-5	<10-5
		1 (n=200)	710.169 [702.481, 717.676]	0.98512	0.99942
		2 (n=1319)	718.047 [715.116, 720.931]	0.0012	0.00339
		3 (n=1303)	696.479 [688.203, 704.900]	3e-05	0.00013
		4 (n=68)	739.985 [731.938, 748.138]	0.00477	0.0116
		5 (native, n=4306)	710.288 [707.770, 712.767]
7	E206	0 (n=308)	557.095 [550.633, 563.564]	<10-5	<10-5
		1 (n=200)	628.326 [621.351, 635.226]	0.37643	0.53191
		2 (n=1319)	630.790 [628.155, 633.419]	0.00125	0.00339
		3 (n=1303)	617.655 [610.479, 625.004]	0.05406	0.10648
		4 (n=68)	666.934 [658.470, 675.519]	0.0001	0.00036
		5 (native, n=4306)	623.395 [621.031, 625.697]
8	F207	0 (n=308)	434.774 [428.469, 441.015]	<10-5	<10-5
		1 (n=200)	502.896 [495.711, 509.964]	0.99942	0.99942
		2 (n=1319)	506.904 [504.384, 509.390]	0.03508	0.07355
		3 (n=1303)	510.325 [503.352, 517.430]	0.00482	0.0116
		4 (n=68)	532.176 [523.638, 540.987]	0.00042	0.0013
		5 (native, n=4306)	502.893 [500.959, 504.775]
9	A254	0 (n=308)	672.959 [667.277, 678.526]	<10-5	<10-5
		1 (n=200)	696.164 [690.922, 701.388]	<10-5	<10-5
		2 (n=1319)	710.293 [708.441, 712.143]	0.31463	0.46479
		3 (n=1303)	701.932 [698.858, 704.976]	<10-5	<10-5
		4 (n=68)	708.131 [699.246, 718.230]	0.81319	0.94156
		5 (native, n=4306)	709.165 [708.103, 710.237]
10	R255	0 (n=308)	795.808 [791.527, 800.080]	0.00034	0.00116
		1 (n=200)	799.293 [794.238, 804.341]	0.10754	0.19417
		2 (n=1319)	804.643 [802.855, 806.446]	0.28371	0.42886
		3 (n=1303)	797.803 [794.870, 800.693]	1e-05	5e-05
		4 (n=68)	804.914 [795.333, 816.024]	0.74138	0.90924
		5 (native, n=4306)	803.464 [802.391, 804.530]
11	L258	0 (n=308)	804.685 [801.518, 807.886]	0.00062	0.00183
		1 (n=200)	810.142 [806.407, 813.874]	0.96391	0.99451
		2 (n=1319)	812.117 [810.619, 813.616]	0.03002	0.06504
		3 (n=1303)	807.432 [805.523, 809.313]	0.00273	0.0071
		4 (n=68)	812.296 [806.001, 818.762]	0.54093	0.71756
		5 (native, n=4306)	810.233 [809.415, 811.060]
12	Q260	0 (n=308)	828.965 [826.138, 831.768]	0.33077	0.47778
		1 (n=200)	830.553 [827.137, 834.006]	0.94828	0.99416
		2 (n=1319)	831.505 [830.161, 832.845]	0.18019	0.28567
		3 (n=1303)	829.806 [827.962, 831.632]	0.47327	0.64089
		4 (n=68)	831.081 [825.022, 837.236]	0.83558	0.94156
		5 (native, n=4306)	830.436 [829.678, 831.196]
13	A261	0 (n=308)	820.881 [817.997, 823.765]	4e-05	0.00016
		1 (n=200)	822.085 [818.429, 825.791]	0.00604	0.01354
		2 (n=1319)	826.603 [825.178, 828.038]	0.43258	0.59825
		3 (n=1303)	824.838 [823.107, 826.567]	0.00572	0.01328
		4 (n=68)	831.821 [825.080, 838.532]	0.15377	0.26143
		5 (native, n=4306)	827.251 [826.466, 828.041]
a The 95% CIs were calculated by bootrapping with 105 iterations
b Two-tailed p-values were calculated from permutation test with 105 iterations
c p-values were adjusted by Benjamini-Hochberg method to account for Multiple Test Comparison

## Sheet: Comparison-XLMS
	Crosslinking	Cluster	MNXL Scorea, mean and 95% CI	two-tailed p-valueb	adjusted two-tailed p-valuec
1	S7_Y16	0 (n=308)	0.009446357 [0.007628339, 0.011385053]	<10-5	<10-5
		1 (n=200)	0.000339578 [0.000091380, 0.000674024]	<10-5	<10-5
		2 (n=1319)	0.000052612 [0.000000000, 0.000157837]	0.23511	0.50023
		3 (n=1303)	0.001683644 [0.001203788, 0.002209678]	<10-5	<10-5
		4 (n=68)	0.000000000 [0.000000000, 0.000000000]	1	1
		5 (native, n=4306)	0.000001268 [0.000000000, 0.000003803]
2	K10_K196	0 (n=308)	0.007987586 [0.006338364, 0.009709180]	<10-5	<10-5
		1 (n=200)	0.000679901 [0.000297779, 0.001128867]	0.00103	0.00468
		2 (n=1319)	0.001730601 [0.001467752, 0.002008331]	0.0005	0.00238
		3 (n=1303)	0.000859553 [0.000657776, 0.001079398]	<10-5	<10-5
		4 (n=68)	0.001386984 [0.000555116, 0.002365323]	0.218	0.49545
		5 (native, n=4306)	0.002467987 [0.002253418, 0.002690282]
3	Y16_K196	0 (n=308)	0.018582680 [0.016863427, 0.020354968]	0.09611	0.25292
		1 (n=200)	0.015863050 [0.014136728, 0.017725246]	0.28212	0.58775
		2 (n=1319)	0.014903889 [0.014178766, 0.015646604]	<10-5	<10-5
		3 (n=1303)	0.008019116 [0.007383755, 0.008677465]	<10-5	<10-5
		4 (n=68)	0.022043797 [0.017900631, 0.026458030]	0.00891	0.03246
		5 (native, n=4306)	0.017065673 [0.016606304, 0.017531214]
4	K76_T86	0 (n=308)	0.051447915 [0.049390103, 0.053469689]	0.23018	0.50023
		1 (n=200)	0.053839914 [0.051170927, 0.056456917]	0.38639	0.711
		2 (n=1319)	0.056042719 [0.055058734, 0.057015518]	<10-5	<10-5
		3 (n=1303)	0.053428964 [0.052454877, 0.054395249]	0.20622	0.48467
		4 (n=68)	0.052158726 [0.048168884, 0.056087130]	0.7988	1
		5 (native, n=4306)	0.052710173 [0.052173731, 0.053244880]
5	K76_T161	0 (n=308)	0.000000000 [0.000000000, 0.000000000]	1	1
		1 (n=200)	0.000000000 [0.000000000, 0.000000000]	1	1
		2 (n=1319)	0.000004529 [0.000000000, 0.000010457]	0.01291	0.04194
		3 (n=1303)	0.000036300 [0.000017322, 0.000059654]	<10-5	<10-5
		4 (n=68)	0.000000000 [0.000000000, 0.000000000]	1	1
		5 (native, n=4306)	0.000000000 [0.000000000, 0.000000000]
6	K76_K196	0 (n=308)	0.000000000 [0.000000000, 0.000000000]	0.22903	0.50023
		1 (n=200)	0.000000000 [0.000000000, 0.000000000]	0.39105	0.711
		2 (n=1319)	0.000000000 [0.000000000, 0.000000000]	0.00909	0.03246
		3 (n=1303)	0.001564741 [0.001214740, 0.001944377]	<10-5	<10-5
		4 (n=68)	0.000000000 [0.000000000, 0.000000000]	0.79596	1
		5 (native, n=4306)	0.000147987 [0.000090064, 0.000214326]
7	K76_S208	0 (n=308)	0.000000000 [0.000000000, 0.000000000]	1	1
		1 (n=200)	0.000000000 [0.000000000, 0.000000000]	1	1
		2 (n=1319)	0.000000000 [0.000000000, 0.000000000]	1	1
		3 (n=1303)	0.000011270 [0.000000000, 0.000030914]	0.01214	0.04186
		4 (n=68)	0.000000000 [0.000000000, 0.000000000]	1	1
		5 (native, n=4306)	0.000000000 [0.000000000, 0.000000000]
8	T77_S208	0 (n=308)	0.000000000 [0.000000000, 0.000000000]	1	1
		1 (n=200)	0.000000000 [0.000000000, 0.000000000]	1	1
		2 (n=1319)	0.000000000 [0.000000000, 0.000000000]	1	1
		3 (n=1303)	0.000000000 [0.000000000, 0.000000000]	1	1
		4 (n=68)	0.000000000 [0.000000000, 0.000000000]	1	1
		5 (native, n=4306)	0.000000000 [0.000000000, 0.000000000]
9	S81_T86	0 (n=308)	0.045460286 [0.041874257, 0.049045024]	0.72609	1
		1 (n=200)	0.044339934 [0.040106299, 0.048647998]	0.43221	0.7718
		2 (n=1319)	0.041082340 [0.039453466, 0.042723817]	<10-5	<10-5
		3 (n=1303)	0.047610783 [0.045918871, 0.049305447]	0.12484	0.3201
		4 (n=68)	0.046500580 [0.039567694, 0.053548998]	0.91724	1
		5 (native, n=4306)	0.046099123 [0.045179040, 0.047018020]
10	S81_K96	0 (n=308)	0.000000000 [0.000000000, 0.000000000]	1	1
		1 (n=200)	0.000000000 [0.000000000, 0.000000000]	1	1
		2 (n=1319)	0.000000000 [0.000000000, 0.000000000]	1	1
		3 (n=1303)	0.000000000 [0.000000000, 0.000000000]	1	1
		4 (n=68)	0.000000000 [0.000000000, 0.000000000]	1	1
		5 (native, n=4306)	0.000000000 [0.000000000, 0.000000000]
11	K96_K196	0 (n=308)	0.000000000 [0.000000000, 0.000000000]	1	1
		1 (n=200)	0.000000000 [0.000000000, 0.000000000]	1	1
		2 (n=1319)	0.000000000 [0.000000000, 0.000000000]	0.82151	1
		3 (n=1303)	0.000493462 [0.000319300, 0.000689782]	<10-5	<10-5
		4 (n=68)	0.000000000 [0.000000000, 0.000000000]	1	1
		5 (native, n=4306)	0.000004301 [0.000000000, 0.000010942]
12	K96_S208	0 (n=308)	0.000000000 [0.000000000, 0.000000000]	1	1
		1 (n=200)	0.000000000 [0.000000000, 0.000000000]	1	1
		2 (n=1319)	0.000000000 [0.000000000, 0.000000000]	0.81978	1
		3 (n=1303)	0.000134181 [0.000057441, 0.000235906]	<10-5	<10-5
		4 (n=68)	0.000000000 [0.000000000, 0.000000000]	1	1
		5 (native, n=4306)	0.000002721 [0.000000000, 0.000007624]
13	T161_K204	0 (n=308)	0.049869256 [0.048054635, 0.051650916]	0.00436	0.01744
		1 (n=200)	0.050058024 [0.047777816, 0.052283858]	0.013	0.04194
		2 (n=1319)	0.047598176 [0.046645310, 0.048544533]	0.16438	0.41095
		3 (n=1303)	0.038747307 [0.037400931, 0.040084237]	<10-5	<10-5
		4 (n=68)	0.050469471 [0.046480380, 0.054303180]	0.09498	0.25292
		5 (native, n=4306)	0.046810507 [0.046267346, 0.047350744]
14	K196_S198	0 (n=308)	0.045785469 [0.043822595, 0.047716473]	0.00347	0.01446
		1 (n=200)	0.041156676 [0.038872421, 0.043453380]	0.20719	0.48467
		2 (n=1319)	0.043257401 [0.042293437, 0.044219447]	0.36611	0.69077
		3 (n=1303)	0.045529275 [0.044431339, 0.046625768]	<10-5	<10-5
		4 (n=68)	0.038074803 [0.034095930, 0.042056338]	0.02937	0.089
		5 (native, n=4306)	0.042757608 [0.042226517, 0.043280320]
15	K196_K204	0 (n=308)	0.052626998 [0.051355822, 0.053837800]	0.76226	1
		1 (n=200)	0.053035603 [0.051480074, 0.054498560]	0.47508	0.8191
		2 (n=1319)	0.053177970 [0.052573320, 0.053758745]	0.04102	0.12065
		3 (n=1303)	0.052027286 [0.051323169, 0.052712970]	0.32402	0.66127
		4 (n=68)	0.055842568 [0.053792987, 0.057695010]	0.02076	0.06488
		5 (native, n=4306)	0.052411856 [0.052042930, 0.052773463]
16	K196_S208	0 (n=308)	0.055878895 [0.053008556, 0.058680100]	0.34802	0.66927
		1 (n=200)	0.058950973 [0.055685241, 0.062062455]	0.34367	0.66927
		2 (n=1319)	0.058640578 [0.057343367, 0.059915608]	0.07219	0.20053
		3 (n=1303)	0.047773360 [0.046243449, 0.049289938]	<10-5	<10-5
		4 (n=68)	0.060145783 [0.054435272, 0.065406557]	0.34188	0.66927
		5 (native, n=4306)	0.057253828 [0.056509811, 0.057995344]
17	K196_K271	0 (n=308)	0.000000000 [0.000000000, 0.000000000]	1	1
		1 (n=200)	0.000000000 [0.000000000, 0.000000000]	1	1
		2 (n=1319)	0.000000000 [0.000000000, 0.000000000]	1	1
		3 (n=1303)	0.000214546 [0.000108704, 0.000338217]	<10-5	<10-5
		4 (n=68)	0.000000000 [0.000000000, 0.000000000]	1	1
		5 (native, n=4306)	0.000000000 [0.000000000, 0.000000000]
18	K196_S276	0 (n=308)	0.000000000 [0.000000000, 0.000000000]	1	1
		1 (n=200)	0.000000000 [0.000000000, 0.000000000]	1	1
		2 (n=1319)	0.000000000 [0.000000000, 0.000000000]	1	1
		3 (n=1303)	0.000108587 [0.000033970, 0.000215937]	<10-5	<10-5
		4 (n=68)	0.000000000 [0.000000000, 0.000000000]	1	1
		5 (native, n=4306)	0.000000000 [0.000000000, 0.000000000]
19	S198_S208	0 (n=308)	0.010504151 [0.008714011, 0.012439858]	0.00614	0.02362
		1 (n=200)	0.014149716 [0.011756397, 0.016684905]	0.61417	1
		2 (n=1319)	0.013065676 [0.012123278, 0.014029115]	0.47388	0.8191
		3 (n=1303)	0.017439851 [0.016019891, 0.018891927]	<10-5	<10-5
		4 (n=68)	0.016322300 [0.011528755, 0.021667025]	0.20841	0.48467
		5 (native, n=4306)	0.013477522 [0.012933246, 0.014035779]
20	T201_S208	0 (n=308)	0.049564360 [0.046583423, 0.052527142]	0.06873	0.19637
		1 (n=200)	0.058055542 [0.054563148, 0.061515094]	0.00315	0.0137
		2 (n=1319)	0.052498455 [0.051079369, 0.053917952]	0.91907	1
		3 (n=1303)	0.045700528 [0.043840763, 0.047560883]	<10-5	<10-5
		4 (n=68)	0.054583670 [0.049192437, 0.060003947]	0.50447	0.85503
		5 (native, n=4306)	0.052414567 [0.051619828, 0.053212142]
a An MNXL value of zero occurs either when the solvent accessible surface distance cannot be computed due to residue burial or the Jwalk distance is greater than a particular threshold value determined by the crosslinking residue identities (see Eq. S15 in Methods).
a The 95% CIs were calculated by bootrapping with 105 iterations
b Two-tailed p-values were calculated from permutation test with 105 iterations
c p-values were adjusted by Benjamini-Hochberg method to account for Multiple Test Comparison
